# Supplementary material for: Epigenetic and transcriptional profiling of triple negative breast cancer
Source: Sci Data. 2019 Mar 5;6:190033. doi: 10.1038/sdata.2019.33 (PMC6400101; doi:10.1038/sdata.2019.33)
Supplement: Supplementary file 1 [file sdata201933-isa1.zip]

Archive with 4 entries (4 files):
- i_Investigation.txt
- s_Venters523A_study.txt
- a_Venters523A_chipexo.txt
- a_Venters523A_proseq.txt
