# Supplementary material for: Epigenetic and transcriptional profiling of triple negative breast cancer
Source: Sci Data. 2019 Mar 5;6:190033. doi: 10.1038/sdata.2019.33 (PMC6400101; doi:10.1038/sdata.2019.33)
Supplement: Supplementary file 1 [file sdata201933-isa1.zip › i_Investigation.txt]

# Investigation File generated for Scientific Data with Investigation File Authoring Tool version 0.1.0 on 24/01/2019 - This metadata file is CC0
ONTOLOGY SOURCE REFERENCE
Term Source Name	NCBITaxon	CLO	OBI	EFO	FBbi
Term Source File	http://data.bioontology.org/ontologies/NCBITAXON	http://data.bioontology.org/ontologies/CLO	http://data.bioontology.org/ontologies/OBI	http://data.bioontology.org/ontologies/EFO	http://data.bioontology.org/ontologies/FBbi
Term Source Version	2016AB	2.1.106	2014-08-18	2.103	
Term Source Description	National Center for Biotechnology Information (NCBI) Organismal Classification	Cell Line Ontology	Ontology for Biomedical Investigations	Experimental Factor Ontology	Biological Imaging Methods Ontology
INVESTIGATION
Investigation Identifier
Investigation Title
Investigation Description
Investigation Submission Date
Investigation Public Release Date
INVESTIGATION PUBLICATIONS
Investigation PubMed ID
Investigation Publication DOI
Investigation Publication Author List
Investigation Publication Title
Investigation Publication Status
Investigation Publication Status Term Accession Number
Investigation Publication Status Term Source REF
INVESTIGATION CONTACTS
Investigation Person Last Name
Investigation Person Mid Initials
Investigation Person First Name
Investigation Person Address
Investigation Person Phone
Investigation Person Fax
Investigation Person Email
Investigation Person Affiliation
Investigation Person Roles
Investigation Person Roles Term Accession Number
Investigation Person Roles Term Source REF
STUDY
Study Identifier	10.1038/sdata.2019.33
Study Title	Epigenetic and transcriptional profiling of triple negative breast cancer
Study Submission Date	28/09/2018
Study Public Release Date	05/03/2019
Study Description	http://www.nature.com/articles/sdata201933#abstract
Study File Name	s_Venters523A_study.txt
Comment[Subject Keywords]	///;///;///;//
Comment[Manuscript Licence]	CC BY-4.0
Comment[Experimental Metadata Licence]	CC0
Comment[Supplementary Information File Name]		Supplementary Information
Comment[Supplementary Information File Type]	x-zip-compressed	pdf
Comment[Supplementary Information File URL]	http://www.nature.com/articles/sdata201933#supplementary-information	http://www.nature.com/articles/sdata201933#supplementary-information
Comment[Data Repository]	Gene Expression Omnibus
Comment[Data Record Accession]	GSE118033
Comment[Data Record URI]	http://identifiers.org/geo:GSE118033
STUDY DESIGN DESCRIPTORS
Study Design Type	epigenetic modification identification objective	replicate design
Study Design Type Term Accession Number	OBI:0001234	http://www.ebi.ac.uk/efo/EFO_0001776
Study Design Type Term Source REF	OBI	EFO
STUDY PUBLICATIONS
Study PubMed ID
Study Publication DOI
Study Publication Author List
Study Publication Title
Study Publication Status
Study Publication Status Term Accession Number
Study Publication Status Term Source REF
STUDY FACTORS
Study Factor Name	biological replicate	library
Study Factor Type	biological replicate	technology type
Study Factor Type Term Accession Number	http://www.ebi.ac.uk/efo/EFO_0002091	""
Study Factor Type Term Source REF	EFO	""
STUDY ASSAYS
Study Assay Measurement Type	chromatin immunoprecipitation with exonuclease sequencing assay	precision nuclear run-on sequencing assay
Study Assay Measurement Type Term Accession Number	OBI:0001925	OBI:0002457
Study Assay Measurement Type Term Source REF	OBI	OBI
Study Assay Technology Type	ChIP-exo	PRO-seq
Study Assay Technology Type Term Accession Number	""	""
Study Assay Technology Type Term Source REF	""	""
Study Assay Technology Platform	instrument; manufacturer	instrument; manufacturer
Study Assay File Name	a_Venters523A_chipexo.txt	a_Venters523A_proseq.txt
STUDY PROTOCOLS
Study Protocol Name	Tissue culture and Library preparation	Sequencing
Study Protocol Type	sample preparation method	nucleic acid sequencing protocol
Study Protocol Type Term Accession Number	FBbi:00000001	http://www.ebi.ac.uk/efo/EFO_0004170
Study Protocol Type Term Source REF	FBbi	EFO
Study Protocol Description		
Study Protocol URI	""	""
Study Protocol Version		
Study Protocol Parameters Name	""	instrument; manufacturer
Study Protocol Parameters Name Term Accession Number	""	""
Study Protocol Parameters Name Term Source REF	""	""
Study Protocol Components Name	""	""
Study Protocol Components Type	""	""
Study Protocol Components Type Term Accession Number	""	""
Study Protocol Components Type Term Source REF	""	""
STUDY CONTACTS
Study Person Last Name	Perreault	Sprunger	Venters
Study Person First Name	Andrea A.	Danielle M.	Bryan J.
Study Person Mid Initials			
Study Person Email	""	""	bryan.venters@vanderbilt.edu
Study Person Phone			
Study Person Fax			
Study Person Address			
Study Person Affiliation	Chemical and Physical Biology Program at Vanderbilt University, Nashville, TN, USA	Department of Molecular Physiology and Biophysics, Vanderbilt Genetics Institute, Vanderbilt Ingram Cancer Center, Vanderbilt University, Nashville, TN, USA	Department of Molecular Physiology and Biophysics, Vanderbilt Genetics Institute, Vanderbilt Ingram Cancer Center, Vanderbilt University, Nashville, TN, USA
Study Person Roles			
Study Person Roles Term Accession Number			
Study Person Roles Term Source REF			
Comment[Study Person ORCID]			0000-0002-4607-0587
Comment[Funder]			
Comment[FundRef ID]			
Comment[Funder Term Source REF]			
Comment[Grant Identifier]			
