# Supplementary material for: Epigenetic and transcriptional profiling of triple negative breast cancer
Source: Sci Data. 2019 Mar 5;6:190033. doi: 10.1038/sdata.2019.33 (PMC6400101; doi:10.1038/sdata.2019.33)
Supplement: Supplementary file 1 [file sdata201933-isa1.zip › s_Venters523A_study.txt]

Source Name	Characteristics[organism]	Term Source REF	Term Accession Number	Characteristics[cell line]	Term Source REF	Term Accession Number	Protocol REF	Sample Name	Factor Value[biological replicate]	Factor Value[library]
The human HCC1806 triple negative breast cancer cell line basal-like 2 subtype ATCC	Homo sapiens	NCBITaxon	NCBITaxon:9606	HCC1806 cell	CLO	CLO:0003644	Tissue culture and Library preparation	2-ChIP-exo_H3K4me3	2	ChIP-exo
The human HCC1806 triple negative breast cancer cell line basal-like 2 subtype ATCC	Homo sapiens	NCBITaxon	NCBITaxon:9606	HCC1806 cell	CLO	CLO:0003644	Tissue culture and Library preparation	2-ChIP-exo_CTCF	2	ChIP-exo
The human HCC1806 triple negative breast cancer cell line basal-like 2 subtype ATCC	Homo sapiens	NCBITaxon	NCBITaxon:9606	HCC1806 cell	CLO	CLO:0003644	Tissue culture and Library preparation	2-ChIP-exo_H3K4me1	2	ChIP-exo
The human HCC1806 triple negative breast cancer cell line basal-like 2 subtype ATCC	Homo sapiens	NCBITaxon	NCBITaxon:9606	HCC1806 cell	CLO	CLO:0003644	Tissue culture and Library preparation	2-ChIP-exo_H3K4me2	2	ChIP-exo
The human HCC1806 triple negative breast cancer cell line basal-like 2 subtype ATCC	Homo sapiens	NCBITaxon	NCBITaxon:9606	HCC1806 cell	CLO	CLO:0003644	Tissue culture and Library preparation	2-PROseq_DMSO	2	PROseq
The human HCC1806 triple negative breast cancer cell line basal-like 2 subtype ATCC	Homo sapiens	NCBITaxon	NCBITaxon:9606	HCC1806 cell	CLO	CLO:0003644	Tissue culture and Library preparation	1-ChIP-exo_H4K20me1	1	ChIP-exo
The human HCC1806 triple negative breast cancer cell line basal-like 2 subtype ATCC	Homo sapiens	NCBITaxon	NCBITaxon:9606	HCC1806 cell	CLO	CLO:0003644	Tissue culture and Library preparation	2-ChIP-exo_H2AZ	2	ChIP-exo
The human HCC1806 triple negative breast cancer cell line basal-like 2 subtype ATCC	Homo sapiens	NCBITaxon	NCBITaxon:9606	HCC1806 cell	CLO	CLO:0003644	Tissue culture and Library preparation	2-ChIP-exo_Pol2	2	ChIP-exo
The human HCC1806 triple negative breast cancer cell line basal-like 2 subtype ATCC	Homo sapiens	NCBITaxon	NCBITaxon:9606	HCC1806 cell	CLO	CLO:0003644	Tissue culture and Library preparation	2-ChIP-exo_H3K27me3	2	ChIP-exo
The human HCC1806 triple negative breast cancer cell line basal-like 2 subtype ATCC	Homo sapiens	NCBITaxon	NCBITaxon:9606	HCC1806 cell	CLO	CLO:0003644	Tissue culture and Library preparation	2-ChIP-exo_H3K27ac	2	ChIP-exo
The human HCC1806 triple negative breast cancer cell line basal-like 2 subtype ATCC	Homo sapiens	NCBITaxon	NCBITaxon:9606	HCC1806 cell	CLO	CLO:0003644	Tissue culture and Library preparation	2-ChIP-exo_H3K9ac	2	ChIP-exo
The human HCC1806 triple negative breast cancer cell line basal-like 2 subtype ATCC	Homo sapiens	NCBITaxon	NCBITaxon:9606	HCC1806 cell	CLO	CLO:0003644	Tissue culture and Library preparation	2-ChIP-exo_H4K20me1	2	ChIP-exo
The human HCC1806 triple negative breast cancer cell line basal-like 2 subtype ATCC	Homo sapiens	NCBITaxon	NCBITaxon:9606	HCC1806 cell	CLO	CLO:0003644	Tissue culture and Library preparation	1-ChIP-exo_H3K9ac	1	ChIP-exo
The human HCC1806 triple negative breast cancer cell line basal-like 2 subtype ATCC	Homo sapiens	NCBITaxon	NCBITaxon:9606	HCC1806 cell	CLO	CLO:0003644	Tissue culture and Library preparation	1-ChIP-exo_H3K27me3	1	ChIP-exo
The human HCC1806 triple negative breast cancer cell line basal-like 2 subtype ATCC	Homo sapiens	NCBITaxon	NCBITaxon:9606	HCC1806 cell	CLO	CLO:0003644	Tissue culture and Library preparation	1-ChIP-exo_H3K27ac	1	ChIP-exo
The human HCC1806 triple negative breast cancer cell line basal-like 2 subtype ATCC	Homo sapiens	NCBITaxon	NCBITaxon:9606	HCC1806 cell	CLO	CLO:0003644	Tissue culture and Library preparation	1-ChIP-exo_H3K4me1	1	ChIP-exo
The human HCC1806 triple negative breast cancer cell line basal-like 2 subtype ATCC	Homo sapiens	NCBITaxon	NCBITaxon:9606	HCC1806 cell	CLO	CLO:0003644	Tissue culture and Library preparation	1-ChIP-exo_H3K4me2	1	ChIP-exo
The human HCC1806 triple negative breast cancer cell line basal-like 2 subtype ATCC	Homo sapiens	NCBITaxon	NCBITaxon:9606	HCC1806 cell	CLO	CLO:0003644	Tissue culture and Library preparation	1-ChIP-exo_H3K4me3	1	ChIP-exo
The human HCC1806 triple negative breast cancer cell line basal-like 2 subtype ATCC	Homo sapiens	NCBITaxon	NCBITaxon:9606	HCC1806 cell	CLO	CLO:0003644	Tissue culture and Library preparation	1-ChIP-exo_CTCF	1	ChIP-exo
The human HCC1806 triple negative breast cancer cell line basal-like 2 subtype ATCC	Homo sapiens	NCBITaxon	NCBITaxon:9606	HCC1806 cell	CLO	CLO:0003644	Tissue culture and Library preparation	1-ChIP-exo_H2AZ	1	ChIP-exo
The human HCC1806 triple negative breast cancer cell line basal-like 2 subtype ATCC	Homo sapiens	NCBITaxon	NCBITaxon:9606	HCC1806 cell	CLO	CLO:0003644	Tissue culture and Library preparation	1-ChIP-exo_Pol2	1	ChIP-exo
The human HCC1806 triple negative breast cancer cell line basal-like 2 subtype ATCC	Homo sapiens	NCBITaxon	NCBITaxon:9606	HCC1806 cell	CLO	CLO:0003644	Tissue culture and Library preparation	1-PROseq_DMSO	1	PROseq
