# Supplementary material for: Epigenetic and transcriptional profiling of triple negative breast cancer
Source: Sci Data. 2019 Mar 5;6:190033. doi: 10.1038/sdata.2019.33 (PMC6400101; doi:10.1038/sdata.2019.33)
Supplement: Supplementary file 1 [file sdata201933-isa1.zip › a_Venters523A_chipexo.txt]

Sample Name	Protocol REF	Parameter Value[instrument]	Parameter Value[manufacturer]	Assay Name	Raw Data File	Comment[Data Repository]	Comment[Data Record Accession]	Comment[Data Record URI]	Comment[file at SRA]
2-ChIP-exo_H3K4me3	Sequencing	NextSeq 500	Illumina	2-ChIP-exo_H3K4me3	GSM3317521	Gene Expression Omnibus	GSE118033	http://identifiers.org/geo:GSE118033	SRX4485404
2-ChIP-exo_CTCF	Sequencing	NextSeq 500	Illumina	2-ChIP-exo_CTCF	GSM3317520	Gene Expression Omnibus	GSE118033	http://identifiers.org/geo:GSE118033	SRX4485403
2-ChIP-exo_H3K4me1	Sequencing	NextSeq 500	Illumina	2-ChIP-exo_H3K4me1	GSM3317523	Gene Expression Omnibus	GSE118033	http://identifiers.org/geo:GSE118033	SRX4485402
2-ChIP-exo_H3K4me2	Sequencing	NextSeq 500	Illumina	2-ChIP-exo_H3K4me2	GSM3317522	Gene Expression Omnibus	GSE118033	http://identifiers.org/geo:GSE118033	SRX4485401
1-ChIP-exo_H4K20me1	Sequencing	NextSeq 500	Illumina	1-ChIP-exo_H4K20me1	GSM3317516	Gene Expression Omnibus	GSE118033	http://identifiers.org/geo:GSE118033	SRX4485399
2-ChIP-exo_H2AZ	Sequencing	NextSeq 500	Illumina	2-ChIP-exo_H2AZ	GSM3317519	Gene Expression Omnibus	GSE118033	http://identifiers.org/geo:GSE118033	SRX4485398
2-ChIP-exo_Pol2	Sequencing	NextSeq 500	Illumina	2-ChIP-exo_Pol2	GSM3317518	Gene Expression Omnibus	GSE118033	http://identifiers.org/geo:GSE118033	SRX4485397
2-ChIP-exo_H3K27me3	Sequencing	NextSeq 500	Illumina	2-ChIP-exo_H3K27me3	GSM3317525	Gene Expression Omnibus	GSE118033	http://identifiers.org/geo:GSE118033	SRX4485396
2-ChIP-exo_H3K27ac	Sequencing	NextSeq 500	Illumina	2-ChIP-exo_H3K27ac	GSM3317524	Gene Expression Omnibus	GSE118033	http://identifiers.org/geo:GSE118033	SRX4485395
2-ChIP-exo_H3K9ac	Sequencing	NextSeq 500	Illumina	2-ChIP-exo_H3K9ac	GSM3317526	Gene Expression Omnibus	GSE118033	http://identifiers.org/geo:GSE118033	SRX4485394
2-ChIP-exo_H4K20me1	Sequencing	NextSeq 500	Illumina	2-ChIP-exo_H4K20me1	GSM3317527	Gene Expression Omnibus	GSE118033	http://identifiers.org/geo:GSE118033	SRX4485393
1-ChIP-exo_H3K9ac	Sequencing	NextSeq 500	Illumina	1-ChIP-exo_H3K9ac	GSM3317515	Gene Expression Omnibus	GSE118033	http://identifiers.org/geo:GSE118033	SRX4485392
1-ChIP-exo_H3K27me3	Sequencing	NextSeq 500	Illumina	1-ChIP-exo_H3K27me3	GSM3317514	Gene Expression Omnibus	GSE118033	http://identifiers.org/geo:GSE118033	SRX4485391
1-ChIP-exo_H3K27ac	Sequencing	NextSeq 500	Illumina	1-ChIP-exo_H3K27ac	GSM3317513	Gene Expression Omnibus	GSE118033	http://identifiers.org/geo:GSE118033	SRX4485390
1-ChIP-exo_H3K4me1	Sequencing	NextSeq 500	Illumina	1-ChIP-exo_H3K4me1	GSM3317512	Gene Expression Omnibus	GSE118033	http://identifiers.org/geo:GSE118033	SRX4485389
1-ChIP-exo_H3K4me2	Sequencing	NextSeq 500	Illumina	1-ChIP-exo_H3K4me2	GSM3317511	Gene Expression Omnibus	GSE118033	http://identifiers.org/geo:GSE118033	SRX4485388
1-ChIP-exo_H3K4me3	Sequencing	NextSeq 500	Illumina	1-ChIP-exo_H3K4me3	GSM3317510	Gene Expression Omnibus	GSE118033	http://identifiers.org/geo:GSE118033	SRX4485387
1-ChIP-exo_CTCF	Sequencing	NextSeq 500	Illumina	1-ChIP-exo_CTCF	GSM3317509	Gene Expression Omnibus	GSE118033	http://identifiers.org/geo:GSE118033	SRX4485386
1-ChIP-exo_H2AZ	Sequencing	NextSeq 500	Illumina	1-ChIP-exo_H2AZ	GSM3317508	Gene Expression Omnibus	GSE118033	http://identifiers.org/geo:GSE118033	SRX4485385
1-ChIP-exo_Pol2	Sequencing	NextSeq 500	Illumina	1-ChIP-exo_Pol2	GSM3317507	Gene Expression Omnibus	GSE118033	http://identifiers.org/geo:GSE118033	SRX4485384
