# Supplementary material for: Epigenetic and transcriptional profiling of triple negative breast cancer
Source: Sci Data. 2019 Mar 5;6:190033. doi: 10.1038/sdata.2019.33 (PMC6400101; doi:10.1038/sdata.2019.33)
Supplement: Supplementary file 1 [file sdata201933-isa1.zip › a_Venters523A_proseq.txt]

Sample Name	Protocol REF	Parameter Value[instrument]	Parameter Value[manufacturer]	Assay Name	Raw Data File	Comment[Data Repository]	Comment[Data Record Accession]	Comment[Data Record URI]	Comment[file at SRA]
2-PROseq_DMSO	Sequencing	NextSeq 500	Illumina	2-PROseq_DMSO	GSM3317517	Gene Expression Omnibus	GSE118033	http://identifiers.org/geo:GSE118033	SRX4485400
1-PROseq_DMSO	Sequencing	NextSeq 500	Illumina	1-PROseq_DMSO	GSM3317506	Gene Expression Omnibus	GSE118033	http://identifiers.org/geo:GSE118033	SRX4485383
